# Supplementary material for: Favipiravir treatment prolongs the survival in a lethal mouse model intracerebrally inoculated with Jamestown Canyon virus
Source: PLoS Negl Trop Dis. 2021 Jul 2;15(7):e0009553. doi: 10.1371/journal.pntd.0009553 (PMC8281987; doi:10.1371/journal.pntd.0009553)
Supplement: S1 Table — P-value was calculated using the log-rank test. (XLSX) [file pntd.0009553.s002.xlsx]

## Sheet: Sheet1
	Pre-treatment	1st					2nd
		Favipiravir	Ribavirin	2'-Fluoro-2'-deoxycytidine	PBS		Favipiravir	Ribavirin	2'-Fluoro-2'-deoxycytidine	PBS
	Median survival (day)	9	7	7	7		8	5	8	7
	P value (vs PBS)	0.039	0.263	0.479	━		0.117	0.265	0.111	━
	Simultaneous-treatment	1st					2nd
		Favipiravir	Ribavirin	2'-Fluoro-2'-deoxycytidine	PBS		Favipiravir	Ribavirin	2'-Fluoro-2'-deoxycytidine	PBS
	Median survival (day)	8	7	6	6		7	5	7	7
	P value (vs PBS)	0.043	0.224	0.206	━		0.25	0.066	0.58	━
